# Supplementary material for: Molecular evolution of the ependymin protein family: a necessary update
Source: BMC Evol Biol. 2007 Feb 15;7:23. doi: 10.1186/1471-2148-7-23 (PMC1805737; doi:10.1186/1471-2148-7-23)
Supplement: Additional file 1 — Newly identified ependymin proteins. In this table the taxonomic groups, working names, species names, accession numbers, tissue expression and bibliographic information (if available) are provided . In addition, the best BlastP e-value of each new ependymin sequence to a previously known member of this protein family is given . [file 1471-2148-7-23-S1.xls]

## Sheet: New_Ependymins
Table S1. Newly identified Ependymin proteins. The best BlastP e-value of each new sequence to a previously known member of this family is provided.
(References provided in the Additional file 2: Additional_Text.pdf)
#	Working Name	Organism	Taxonomic Group	GenBank	dbEST	Other Identifiers	BlastP Expect	Expression	Reference
1	Oyster_Cgi	Crassostrea gigas	Protostomia: Mollusca [Bivalvia]		CB617379		2e-20	Hydrocarbon up-regulated gene in digestive gland	[33]
2	Oyster_Cvi	Crassostrea virginica	Protostomia: Mollusca [Bivalvia]		Contig from: CV088941, CV087454, CV087118, CV089029, CV087718, CV087256		9e-39	Digestive gland	Unpublished
3	Aplysia	Aplysia californica	Protostomia: Mollusca [Gastropoda]				1e-24	No Information Available	Unpublished. Kohn and Moroz from The Whitney Lab University of Florida
4	Biomphala	Biomphalaria glabrata	Protostomia: Mollusca [Gastropoda]		CX727776		3e-23	pooled whole bodies from adults	Unpublished
5	Sea_urchin	Strongylocentrotus purpuratus	Deuterostomia: Echinodermata		Contig from: CD303872.1 CD311528.1 CD297549.1 CD309421.1	Cluster000469.a1.1 mpg	7e-75	Whole larvae	[34]
6	Ciona_Tun1	Ciona intestinalis	Deuterostomia: Urochordata	AK174156.1	37 ESTs	UniGene Cin.6987; JGI Gene ID (JGI 2.0): 222696; UniGene: Cin.5677; ENSCING00000007665	4e-14	Blood, juvenile, adult, digestive gland	[35]
7	Ciona_Tun2	Ciona intestinalis	Deuterostomia: Urochordata		40 ESTs	UniGene Cin.5684; JGI (2.0) Gene ID: 298653; ENSCING00000007666	1e-22	Heart, digestive gland, adult	[35]
8	Diplo_Tun	Diplosoma listerianum	Deuterostomia: Urochordata		CN499911		2e-14	From a mixed adult cDNA libray	Unpublished
9	Amphioxus	Branchiostoma belcheri tsingtaunese	Deuterostomia: Cephalochordata	AAT39416.1			3e-25	No Information Available	Unpublished
10	Shark_Squa	Squalus_acanthias	Deuterostomia: Chondrichthyes [Elasmobranchii]		CV547772		6e-33	From a mixed tissues cDNA library: rectal gland, kidney, brain, testis, ovary, gill, intestine, heart, spleen	Unpublished
11	Raja_erina	Leucoraja erinacea	Deuterostomia: Chondrichthyes [Elasmobranchii]		Contig from: CO051472, CO050982, CV222246		1e-73	From a mixed tissues cDNA library: liver, kidney, brain, testis, ovary, gill, heart, spleen, rectal gland	Unpublished
12	Ictalur_Br	Ictalurus punctatus	Deuterostomia: Euteleostomi [Siluriformes]		BE212610		3e-63	Brain	Unpublished
13	Ictalur_GS	Ictalurus punctatus	Deuterostomia: Euteleostomi [Siluriformes]		Contig from: CK414128, CK423691		3e-30	Gill and Spleen	Unpublished
14	Dan_LvItEm	Danio rerio	Deuterostomia: Euteleostomi [Cypriniformes]	XP_685579	CF102499, CF102786, BQ614973	LOC557419; GeneID:557419; ENSDARG00000055539	1e-40	Liver, intestine, embryo	Unpublished
15	Danio_MERP	Danio rerio	Deuterostomia: Euteleostomi [Cypriniformes]	NP_001002416, BC076158		epdr1; LOC436689; zgc:92674; GeneID: 436689; ZDB-GENE-040718-113; ENSDARG00000045420	2e-70	Larval eye	[36]
16	Danio_Tj	Danio rerio	Deuterostomia: Euteleostomi [Cypriniformes]		CO917078, CK238458, CN173964, CO797695, DT079077, CK696632	ENSDARESTG00000016296	3e-19	Heart, kidney, liver, olfactory rosettes, adult whole body and embryo	Unpublished
17	Trout_Tj	Oncorhynchus mykiss	Deuterostomia: Euteleostomi [Salmoniformes]		BX073953		3e-40	Adipose tissue, blood, brain, differentiating gonads, interrenal, intestine, kidney, liver, muscle, ovary, pituitary, testis	Unpublished
18	Salmo_Tj	Salmo salar	Deuterostomia: Euteleostomi [Salmoniformes]		Contig from: BG936565, BG936120, CK881176, CK893835, CK893730, BG936680, CA044908, BQ035526		9e-58	ESTs expressed in spleen, Intestine, gill, testis, kidney, eye, and mixed tissues from whole animals	[37, 38]
19	Salmo_IH	Salmo salar	Deuterostomia: Euteleostomi [Salmoniformes]		Contig from: CA047508, CB503152, CB502684, CK885263		8e-43	Intestine and Head	[37]
20	Fundu_Lv	Fundulus heteroclitus	Deuterostomia: Percomorpha: [Cyprinodontiformes]		Contig from: CN99075, CN990704		2e-68	Liver	Unpublished
21	Medaka_LW1	Oryzias latipes	Deuterostomia: Percomorpha: [Beloniformes]		AU180189, BJ494103	UniGene Ola.1141 (33 ESTs )	4e-65	Liver and whole embryo	Unpublished
22	Medaka_LW2	Oryzias latipes	Deuterostomia: Percomorpha: [Beloniformes]		BJ494809	UniGene Ola.6429 (190 ESTs )	8e-63	Liver and whole embryo	[39]
23	Medak_MERP	Oryzias latipes	Deuterostomia: Percomorpha: [Beloniformes]		BJ504634	UniGene Ola.978 (25 ESTs )	5e-81	Liver and whole embryo	Unpublished
24	Tilapia	Astatotilapia burtoni	Deuterostomia: Percomorpha: [Perciformes]		Contig from: CN470281, CN468679, CN470531		5e-66	Brain	[40]
25	Fugu_Brain	Takifugu rubripes	Deuterostomia: Percomorpha: [Tetraodontiformes]		CA333487, CA330730, CA330851, AL837040	NEWSINFRUG00000150847	1e-101	Brain	[41]
26	Fugu_HerGi	Takifugu rubripes	Deuterostomia: Percomorpha: [Tetraodontiformes]		CA846780, AL842947, AL842981	NEWSINFRUG00000142507	9e-86	Gill and heart	[41]
27	Fugu_Tj	Takifugu rubripes	Deuterostomia: Percomorpha: [Tetraodontiformes]			NEWSINFRUG00000127679	2e-37	Predicted from genome sequence	Unpublished
28	Fugu_MERP	Takifugu rubripes	Deuterostomia: Percomorpha: [Tetraodontiformes]			NEWSINFRUG00000125722	8e-78	Predicted from genome sequence	Unpublished
29	Tetraod_Br	Tetraodon nigroviridis	Deuterostomia: Percomorpha: [Tetraodontiformes]	CAG02934		GSTENG00022180001; CAAE01014703	3e-37	Predicted from genome sequence	Unpublished
30	Tetraod_Tj	Tetraodon nigroviridis	Deuterostomia: Percomorpha: [Tetraodontiformes]	CAF88218.1		GSTENG00001425001; CAAE01004156.1	2e-22	Predicted from genome sequence	Unpublished
31	Tetrao_MEL	Tetraodon nigroviridis	Deuterostomia: Percomorpha: [Tetraodontiformes]		Contig from: CR664959.2, CR687799.2,CR642363.2,	GSCT00000710001	4e-79	Muscle, eyes and liver	[42]
32	Xetr_Frog	Xenopus tropicalis	Deuterostomia: Amphibia		Contig from: CN080993.1, CN080994.1, CN080351.1, CN080352.1, CN083697.1, CN083698.1	ENSXETG00000000351	2e-77	cDNA library made from pool of brains and spinal cords from tadpoles at stages 51-52 and 61-62	Unpublished
33	Chicken_Gg	Gallus gallus	Deuterostomia: Aves	XP_418830.1		ENSGALG00000012069	3e-82	Predicted from genome sequence	Unpublished
34	Zbra_finch	Taeniopygia guttata	Deuterostomia: Aves		CK314830.1		5e-69	From a brain cDNA library of late embryo, post-hatch days 1, 10, 20, 45, and adult (pooled)	Unpublished
35	Epdr2_Rat	Rattus norvegicus	Deuterostomia: Mammalia	AAH83701.1		MERP2; Epdr2; ENSRNOG00000018989; RGD:1359161; GeneID: 291180	2e-116	From a heart cDNA library	[36]
36	Epdr_Chimp	Pan troglodytes	Deuterostomia: Mammalia		DQ033715.1	LOC463357; GeneID: 463357; ENSPTRG00000019093	2e-96	genomic survey sequence virtual transcript	[43]
37	Epdr_Pongo	Pongo pygmaeus	Deuterostomia: Mammalia		CR559896	clone: DKFZp459F0860_r1	7e-80	cDNA from cerebral cortex of adult	Unpublished
38	Epdr1_Pig	Sus scrofa	Deuterostomia: Mammalia		CK453386		7e-96	cDNA from pooled early stage embryos	Unpublished
39	Epdr1_Cow	Bos taurus	Deuterostomia: Mammalia	XM_616039.1	CN786888.1	LOC535925; GeneID: 535925	1e-95	Intestine	Unpublished
