# Supplementary material for: Molecular evolution of the ependymin protein family: a necessary update
Source: BMC Evol Biol. 2007 Feb 15;7:23. doi: 10.1186/1471-2148-7-23 (PMC1805737; doi:10.1186/1471-2148-7-23)
Supplement: Additional file 3 — Formerly published ependymin proteins. Ependymin sequences obtained from published work and used as starting material for our study. In this table are provided the taxonomic group, working names, species names, accession numbers, tissue expression and bibliographic information. [file 1471-2148-7-23-S3.xls]

## Sheet: Starting Sequences
Table S2. Ependymin sequences obtained from published work and used as starting material for our study.
(References provided in the Additional file 2: Additional_Text.pdf)
#	Working Name	Organism	Taxonomic Group [All Deuterostomia]	GenBank	dbEST	Other Identifiers	Expression	Reference
1	Sea_cucumb	Holothuria glaberrima	Echinodermata	AY383544			Overexpressed during intestinal regeneration, present in several tissues	[23]
2	Alestes	Alestes sp	Euteleostomi: [Characiformes]	U33475			Brain	[21]
3	Phenacogra	Phenacogrammus interruptus	Euteleostomi: [Characiformes]	U33476			Brain	[21]
4	Distichodu	Distichodus sp.	Euteleostomi: [Characiformes]	U33477			Brain	[21]
5	Chalceus	Chalceus sp	Euteleostomi: [Characiformes]	U33478			Brain	[21]
6	Paracheiro	Paracheirodon innesi	Euteleostomi: [Characiformes]	U33479			Brain	[21]
7	Gymnocorym	Gymnocorymbus sp	Euteleostomi: [Characiformes]	U33480			Brain	[21]
8	Metynnis	Metynnis sp	Euteleostomi: [Characiformes]	U33481			Brain	[21]
9	Gasteropel	Gasteropelecus sp	Euteleostomi: [Characiformes]	U33482			Brain	[21]
10	Leporinus	Leporinus sp	Euteleostomi: [Characiformes]	U33483			Brain	[21]
11	Hemiodus	Hemiodus sp.	Euteleostomi: [Characiformes]	U33484			Brain	[21]
12	Hoplias	Hoplias sp.	Euteleostomi: [Characiformes]	U33485			Brain	[21]
13	Boulengere	Boulengerella sp	Euteleostomi: [Characiformes]	U33486			Brain	[21]
14	Nannobryco	Nannobrycon sp	Euteleostomi: [Characiformes]	U33487			Brain	[21]
15	Hypostomus	Hypostomus sp	Euteleostomi: [Siluriformes]	U33488			Brain	[21]
16	Schilbe	Schilbe sp	Euteleostomi: [Siluriformes]	U33490			Brain	[21]
17	Synodontis	Synodontis sp	Euteleostomi: [Siluriformes]	U33491			Brain	[21]
18	Eigenmanni	Eigenmannia sp	Euteleostomi: [Gymnotiformes]	U33492			Brain	[21]
19	Rhamphicht	Rhamphichthys sp	Euteleostomi: [Gymnotiformes]	U33493			Brain	[21]
20	Cyprinus	Cyprinus carpio	Euteleostomi: [Cypriniformes]	P38528			Brain	[44]
21	1Carassius	Carassius auratus	Euteleostomi: [Cypriniformes]	P13506			Brain	[45]
22	2Carassius	Carassius auratus	Euteleostomi: [Cypriniformes]	P12958			Brain	[45]
23	Notropis	Notropis chrysoleucas	Euteleostomi: [Cypriniformes]	Q91130			Brain	[46]
24	Danio_aequ	Danio aequipinnatus	Euteleostomi: [Cypriniformes]	Q90399			Brain	[46]
25	Danio_Bra	Danio rerio	Euteleostomi: [Cypriniformes]	P17561		Epd; epn; ENSDARG00000014745; ZDB-GENE-980526-111; wu:fj34b05; zgc:109854; etID309817.5; GeneID: 30199	Brain	[47]
26	1Oncorhync	Oncorhynchus mykiss	Euteleostomi: [Salmoniformes]	P28770			Brain	[48]
27	2Oncorhync	Oncorhynchus mykiss	Euteleostomi: [Salmoniformes]	P28771			Brain	[48]
28	Salmo_Bra	Salmo salar	Euteleostomi: [Salmoniformes]	P28772			Brain	[48]
29	Esox_luciu	Esox lucius	Euteleostomi: [Esociformes]	P32188			Brain	[49]
30	Clupea	Clupea harengus	Euteleostomi: [Clupeiformes]	P32187			Brain	[49]
31	Xela_Frog	Xenopus laevis	Amphibia		BG553216		Heart	[22]
32	Epdr1_Homo	Homo sapiens	Mammalia	Q9UM22		HGNC: EPDR1; UCC1; MERP1; CCDS5454; ENSG00000086289; HGNC:17572; EntrezGeneID: 54749	Upregulated in colorectal cancer, present in several tissues	[50]
33	Epdr1_Mus	Mus musculus	Mammalia	AY027861		MERP-1; MGI:2152290; GeneID: 94228	Present in several tissues	[22]
34	Epdr2_Mus	Mus musculus	Mammalia	AF353717		MERP2; Epdm2; ENSMUSG00000002808; MGI:2145369; GeneID: 105298	Present in several tissues	[22]
35	Epdr1_Monk	Macaca fascicularis	Mammalia	AB046003			Brain	[22]
