# Supplementary material for: Molecular evolution of the ependymin protein family: a necessary update
Source: BMC Evol Biol. 2007 Feb 15;7:23. doi: 10.1186/1471-2148-7-23 (PMC1805737; doi:10.1186/1471-2148-7-23)
Supplement: Additional file 4 — Virtual mapping of ependymins. The linkage group (LG) or chromosome (Cr) location to which each transcript was mapped is indicated. Also Ensembl, Genoscope, Genescan or Genewise identifiers for each sequence and the Unique Best Recipocal Hits (UBRHs) predicted for each of them by Reciprocal Blast Analysis are provided. In this table gene copies from the same organism are grouped. [file 1471-2148-7-23-S4.xls]

## Sheet: Virtual_Mapping
Table S3. Virtual Mapping of Ependymin proteins. Gene copies from the same organism are grouped. (UBRHs) Unique Best Recipocal Hits predicted by Reciprocal Blast Analysis.
(References provided in the Additional file 2: Additional_Text.pdf)
				Ensembl / Genoscope / Genescan / Genewise Identifiers
Organism	Sequence Working Name	Linkage Group	Mapping Information	Protein Family	Protein	Transcript	Gene	Predicted UBRHs	Ensembl Link
Zebrafish (Danio rerio)	Danio_Bra	LG 5	ZFISH6:5: 38.18 Mb (Zv6_BX465852.6.2001-160041)	Ependymin precursor EPD Ensembl protein family (ENSF00000005593)	ENSDARP00000049894	ENSDART00000049895	ENSDARG00000014745	Tetraod_Br and Fugu_Brain	http://www.ensembl.org/Danio_rerio/geneview?gene=ENSDARG00000014745
	Dan_LvItEm	LG 21	ZFISH6:21: 30.4 Mb (Zv6_CR751225.2.1.202785)	Ependymin precursor EPD Ensembl protein family (ENSF00000005593)	ENSDARP00000072376	ENSDART00000077910	ENSDARG00000055539	Ciona_Tun2, Tetraod_Tj, Fugu_Tj and Fugu_HerGi	http://www.ensembl.org/Danio_rerio/geneview?gene=ENSDARG00000055539
	Danio_MERP	LG 2	ZFISH6:2: 28.9 Mb (Zv6_BX323064.13.1.170480)	Mammalian ependymin related protein 1 (MERP1, UCC1) Ensembl protein family (ENSF00000007334)	ENSDARP00000066787	ENSGALT00000066788	ENSDARG00000045420	Epdr1_Homo, Epdr2_Mus, Epdr_Chimp, Epdr2_Rat, Xetr_Frog, Chicken_Gg, Fugu_MERP, and Ciona_Tun2	http://www.ensembl.org/Danio_rerio/geneview?gene=ENSDARG00000045420;db=core
	Danio_Tj	LG 7	ZFISH6:7: 1.4 Mb (Zv6_scaffold989.1)	Ependymin precursor EPD Ensembl protein family (ENSF00000005593)	ENSDARESTP00000025285	ENSDARESTT00000025285	ENSDARESTG00000016296	Fugu_HerGi	http://www.ensembl.org/Danio_rerio/geneview?gene=ENSDARESTG00000016296;db=otherfeatures
Tetraodon (Tetraodon nigroviridis)	Tetraod_Br	LG 7	TETRAODON7: 5.35 Mb (SCAF14703)	Ependymin precursor EPD Ensembl protein family (ENSF00000005593)	GSTENP00022180001	GSTENT00022180001	GSTENG00022180001	Danio_Bra and Fugu_Brain	http://www.ensembl.org/Tetraodon_nigroviridis/geneview?gene=GSTENG00022180001;db=core
	Tetraod_Tj	Un_random	TETRAODON7: 23.44 Mb (SCAF4156)	Ependymin precursor EPD Ensembl protein family (ENSF00000005593)	GSTENP00001425001	GSTENT00001425001	GSTENG00001425001	Epdr1_Homo, Epdr_Chimp, Dan_LvItEm, Fugu_HerGi, Chicken_Gg, Xetr_Frog, Ciona_Tun2, Epdr2_Rat, and Epdr2_Mus	http://www.ensembl.org/Tetraodon_nigroviridis/geneview?gene=GSTENG00001425001;db=core
	Tetrao_MEL	LG 15	TETRAODON7: 588.816-589.848 bp (SCAF14542)	Mammalian ependymin related protein 1 (MERP1, UCC1) Ensembl protein family (ENSF00000007334)		GWSHT00004191001	GSCT00000710001		http://www.ensembl.org/Tetraodon_nigroviridis/transview?transcript=GSCT00000710001;db=core	http://www.ensembl.org/Tetraodon_nigroviridis/transview?transcript=GWSHT00004191001;db=core
Fugu (Takifugu rubripes)	Fugu_Brain	unknown	FUGU4:scaffold_6:1,589,385-1,590,297	Ependymin precursor EPD Ensembl protein family (ENSF00000005593)	NEWSINFRUP00000160393	NEWSINFRUT00000160393	NEWSINFRUG00000150847	Danio_Bra and Tetraod_Br	http://www.ensembl.org/Takifugu_rubripes/geneview?gene=NEWSINFRUG00000150847;db=core
	Fugu_HerGi	unknown	FUGU4:scaffold_108:145,234-146,574	Ependymin precursor EPD Ensembl protein family (ENSF00000005593)	NEWSINFRUP00000151284	NEWSINFRUT00000151284	NEWSINFRUG00000142507	Ciona_Tun2, Dan_LvItEm and Tetraod_Tj	http://www.ensembl.org/Takifugu_rubripes/geneview?gene=NEWSINFRUG00000142507;db=core
	Fugu_Tj	unknown	FUGU4:scaffold_26:262,255-263,376	Ependymin precursor EPD Ensembl protein family (ENSF00000005593)	NEWSINFRUP00000135018	NEWSINFRUT00000135018	NEWSINFRUG00000127679	Dan_LvItEm and Ciona_Tun2	http://www.ensembl.org/Takifugu_rubripes/geneview?gene=NEWSINFRUG00000127679;db=core
	Fugu_MERP	unknown	FUGU4:scaffold_468:48,902-49,955	Mammalian ependymin related protein 1 (MERP1, UCC1) Ensembl protein family (ENSF00000007334)	NEWSINFRUP00000132879	NEWSINFRUT00000132879	NEWSINFRUG00000125722	Epdr1_Homo, Danio_MERP, Epdr2_Mus, Epdr_Chimp, Chicken_Gg, Xetr_Frog, Ciona_Tun2, and Epdr2_Rat	http://www.ensembl.org/Takifugu_rubripes/geneview?gene=NEWSINFRUG00000125722;db=core
Medaka (Oryzias latipes)	Medaka_LW1	unknown	UTGB Medaka Rev. 200406: scaffold9173:23884-19695
	Medaka_LW2	unknown	UTGB Medaka Rev. 200406: scaffold16694:5040-7822
	Medak_MERP	unknown	UTGB Medaka Rev. 200406: scaffold5532:34378-28654
Ciona (Ciona intestinalis)	Ciona_Tun1	LG 12q	JGI 2.0: 12q_89: 877.95 Kb		ENSCINP00000015707	ENSCINT00000015707	ENSCING00000007665		http://www.ensembl.org/Ciona_intestinalis/geneview?gene=ENSCING00000007665;db=core
	Ciona_Tun2	LG 12q	JGI 2.0: 12q_89: 884.08 Kb	Mammalian ependymin related protein 1 (MERP1, UCC1) Ensembl protein family (ENSF00000007334)	ENSCINP00000015708	ENSCINT00000015708	ENSCING00000007666	Epdr1_Homo, Danio_MERP, Epdr2_Mus, Epdr_Chimp, Fugu_HerGi, Fugu_MERP, Fugu_Tj, Chicken_Gg, Xetr_Frog, Epdr2_Rat, and Tetraod_Tj	http://www.ensembl.org/Ciona_intestinalis/geneview?gene=ENSCING00000007666
Frog (Xenopus tropicalis)	Xetr_Frog	unknown	JGI 4.1: scaffold_484: 478,777-647,645	Mammalian ependymin related protein 1 (MERP1, UCC1) Ensembl protein family (ENSF00000007334)	ENSXETP00000000738; ENSXETP00000052666; ENSXETP00000054446	ENSXETT00000000738; ENSXETT00000052666; ENSXETT00000054446	ENSXETG00000000351	Epdr1_Homo, Epdr_Chimp, Danio_MERP, Epdr2_Mus, Chicken_Gg, Fugu_MERP, Epdr2_Rat, Ciona_Tun2, and Tetraod_Tj	http://www.ensembl.org/Xenopus_tropicalis/geneview?gene=ENSXETG00000000351
Chiken (Gallus gallus)	Chicken_Gg	LG 2	WASHUC 1: Contig5.480:45.2 Mb	Mammalian ependymin related protein 1 (MERP1, UCC1) Ensembl protein family (ENSF00000007334)	ENSGALP00000019690	ENSGALT00000019716	ENSGALG00000012069	Epdr1_Homo, Epdr_Chimp, Epdr2_Mus, Fugu_MERP, Xetr_Frog, Tetraod_Tj, Danio_MERP, Ciona_Tun2, and Epdr2_Rat	http://www.ensembl.org/Gallus_gallus/geneview?gene=ENSGALG00000012069
Human (Homo sapiens)	Epdr1_Homo	LG 7p14.1	NCBI 36: Contig AC018634.3.1.174241: 37,926,688-37,958,065.	Mammalian ependymin related protein 1 (MERP1, UCC1) Ensembl protein family (ENSF00000007334)	ENSP00000199448	ENST00000199448	ENSG00000086289	Danio_MERP, Epdr2_Mus, Epdr_Chimp, Fugu_MERP, Chiken_Gg, Xetr_Frog, Ciona_Tun2, Epdr2_Rat, and Tetraod_Tj.	http://www.ensembl.org/Homo_sapiens/geneview?gene=ENSG00000086289
Mouse (Mus musculus)	Epdr2_Mus	LG 13 band A3.1	NCBI m36: Contig AC164102.2: 19,599,171-19,627,268.	Mammalian ependymin related protein 1 (MERP1, UCC1) Ensembl protein family (ENSF00000007334)	ENSMUSP00000002885	ENSMUST00000002885	ENSMUSG00000002808	Epdr1_Homo, Epdr_Chimp, Danio_MERP, Fugu_MERP, Chiken_Gg, Xetr_Frog, Ciona_Tun2, Epdr2_Rat and Tetraod_Tj	http://www.ensembl.org/Mus_musculus/geneview?gene=ENSMUSG00000002808
Rat (Rattus norvegicus)	Epdr2_Rat	LG 17q11	RGSC 3.4: Contig RNOR03247523: 53.13 Mb	Mammalian ependymin related protein 1 (MERP1, UCC1) Ensembl protein family (ENSF00000007334)	ENSRNOP00000025674	ENSRNOT00000025674	ENSRNOG00000018989	Epdr1_Homo, Epdr_Chimp, Danio_MERP, Epdr2_Mus, Fugu_MERP, Chiken_Gg, Xetr_Frog, Ciona_Tun2 and Tetraod_Tj	http://www.ensembl.org/Rattus_norvegicus/geneview?gene=ENSRNOG00000018989
Chimp (Pan troglodytes)	Epdr_Chimp	LG 6	PanTro 1.0: Contig AADA01023671:38.93 Mb	Mammalian ependymin related protein 1 (MERP1, UCC1) Ensembl protein family (ENSF00000007334)	ENSPTRP00000032617	ENSPTRT00000035281	ENSPTRG00000019093	Epdr1_Homo, Danio_MERP, Epdr2_Mus, Fugu_MERP, Chiken_Gg, Xetr_Frog, Ciona_Tun2, Epdr2_Rat and Tetraod_Tj	http://www.ensembl.org/Pan_troglodytes/geneview?gene=ENSPTRG00000019093
